# Supplementary material for: A Facial Attractiveness Account of Gender Asymmetries in Interracial Marriage
Source: PLoS One. 2012 Feb 9;7(2):e31703. doi: 10.1371/journal.pone.0031703 (PMC3276508; doi:10.1371/journal.pone.0031703)
Supplement: Data S1 — The raw attractiveness responses for the 40 participants for the 600 faces. The information includes the race of the raters and the race of the faces being rated. (XLSX) [file pone.0031703.s001.xlsx]

## Sheet: Supplimentary Information
Perceived attractiveness ratings according recorded on a scale of 1 (unattractive) to 10 (attractive) rated by participants of the opposite sex. 300 male faces and 300 female faces.																																									End of Raw Data
	Attractiveness ratings of female faces by 20 male participants of three different ethnicities																				Attractiveness ratings of male faces by 20 female participants of three different ethnicities																						Averages
Race of face being rated	White	White	White	White	White	White	White	White	White	White	White	White	White	White	White	Asian	Asian	Asian	Black	Black	White	White	White	White	White	White	White	White	White	White	White	White	White	White	Asian	Asian	Asian	Black	Black	Black			Average Female	Average Male	Race of face being rated	Female rated by White	Female rated by Asian	Female rated by Black	Male rated by White
Black	4	7	5	6	2	6	5	6	3	6	7	9	6	5	3	1	7	4	1	7	6	5	5	3	3	7	3	2	3	3	5	3	2	6	9	2	2	7	6	5			5	4.35	Black	5.33333	4	4	4
Black	7	7	4	4	5	3	4	4	4	6	6	9	6	7	7	3	4	2	5	8	8	7	7	3	4	7	4	9	8	6	5	6	3	8	10	3	5	6	4	4			5.25	5.85	Black	5.53333	3	6.5	6.07143
Black	4	4	5	4	4	2	5	3	8	4	6	4	1	5	3	3	4	3	4	1	3	7	7	4	3	7	4	7	5	5	6	4	6	8	6	4	4	5	6	6			3.85	5.35	Black	4.13333	3.33333	2.5	5.42857
Black	7	6	4	6	5	5	4	3	4	7	8	6	4	4	4	7	8	5	3	1	3	3	5	3	4	6	4	1	4	4	5	1	4	4	4	3	1	5	4	5			5.05	3.65	Black	5.13333	6.66667	2	3.64286
Black	5	6	3	5	4	8	4	3	2	6	3	6	6	6	6	8	9	4	1	3	3	4	4	2	4	6	4	4	1	1	2	7	3	7	5	1	2	3	6	3			4.9	3.6	Black	4.86667	7	2	3.71429
Black	7	8	7	6	7	4	5	7	9	4	8	3	4	9	5	9	8	5	6	1	7	5	5	2	3	5	4	5	2	4	5	1	4	2	8	1	1	3	7	5			6.1	3.95	Black	6.2	7.33333	3.5	3.85714
Black	7	6	5	5	8	5	5	6	8	9	7	3	6	2	8	5	9	2	4	6	6	6	5	10	4	8	6	7	6	5	6	5	5	9	8	6	6	9	5	5			5.8	6.35	Black	6	5.33333	5	6.28571
Black	5	7	4	5	2	9	5	3	4	4	1	7	7	4	5	10	9	10	1	10	5	6	5	5	4	6	4	2	5	5	5	4	8	9	7	4	2	6	2	5			5.6	4.95	Black	4.8	9.66667	5.5	5.21429
Black	4	6	3	5	5	1	4	3	2	6	7	5	3	2	3	4	7	5	1	1	6	7	5	3	4	7	5	3	9	6	7	6	10	10	8	3	3	4	4	9			3.85	5.95	Black	3.93333	5.33333	1	6.28571
Black	5	6	5	4	4	3	5	3	5	4	6	4	7	3	3	5	5	1	4	1	5	5	6	5	5	8	5	7	4	6	5	4	5	10	9	3	4	6	6	4			4.15	5.6	Black	4.46667	3.66667	2.5	5.71429
Black	4	3	3	7	3	7	4	4	6	4	5	4	6	5	5	1	9	1	2	2	5	6	6	3	4	7	4	10	6	5	8	3	9	10	6	2	3	6	6	5			4.25	5.7	Black	4.66667	3.66667	2	6.14286
Black	6	3	3	5	4	7	4	1	7	5	5	1	3	4	6	4	6	1	3	6	4	2	4	5	3	5	4	1	4	2	2	2	7	9	6	8	3	5	7	5			4.2	4.4	Black	4.26667	3.66667	4.5	3.85714
Black	8	3	3	5	5	4	4	6	4	5	4	3	9	8	3	9	9	1	2	3	8	8	6	2	6	7	5	10	8	7	6	6	4	7	10	6	3	6	7	7			4.9	6.45	Black	4.93333	6.33333	2.5	6.42857
Black	5	6	7	4	6	2	5	6	4	3	5	6	5	3	8	4	9	2	1	8	4	1	4	2	6	6	4	5	7	3	3	4	4	10	4	3	2	4	2	5			4.95	4.15	Black	5	5	4.5	4.5
Black	4	6	3	5	7	4	5	2	5	5	8	6	2	8	6	3	5	5	2	4	8	9	5	3	4	8	4	6	4	5	5	5	4	2	8	5	4	6	7	5			4.75	5.35	Black	5.06667	4.33333	3	5.14286
Black	4	3	5	5	6	8	5	4	4	7	10	4	2	3	5	10	8	3	6	2	3	8	7	5	5	7	4	4	4	5	5	8	3	10	8	3	6	4	1	5			5.2	5.25	Black	5	7	4	5.57143
Black	4	6	4	6	5	3	5	2	3	6	1	1	5	5	4	6	8	3	3	3	6	7	6	2	3	7	4	1	7	5	5	5	5	8	6	1	3	5	9	4			4.15	4.95	Black	4	5.66667	3	5.07143
Black	5	7	5	7	6	4	5	6	5	6	5	9	3	8	6	8	7	5	6	4	4	2	4	5	4	6	4	9	4	4	3	3	2	9	5	8	3	3	5	3			5.85	4.5	Black	5.8	6.66667	5	4.5
Black	4	5	2	5	4	2	4	4	6	1	4	2	4	1	10	6	3	4	4	1	8	8	4	5	2	6	5	4	8	5	8	5	7	4	6	5	3	6	5	4			3.8	5.4	Black	3.86667	4.33333	2.5	5.64286
Black	6	7	4	6	3	3	5	3	3	2	6	6	5	5	5	3	6	1	1	4	4	6	6	2	6	7	4	10	8	2	5	7	10	6	10	2	2	5	5	4			4.2	5.55	Black	4.6	3.33333	2.5	5.92857
Black	5	6	5	5	5	3	5	7	5	1	1	6	5	7	6	8	5	5	6	3	4	4	6	5	7	7	3	3	7	6	5	8	10	6	9	4	2	4	6	5			4.95	5.55	Black	4.8	6	4.5	5.78571
Black	7	8	6	5	6	7	5	8	9	8	5	5	7	5	3	4	3	5	4	3	8	8	4	2	5	7	4	7	6	6	6	5	5	10	8	3	5	6	4	5			5.65	5.7	Black	6.26667	4	3.5	5.92857
Black	6	6	3	5	4	8	4	5	6	9	2	1	3	4	4	4	6	6	4	2	4	2	4	4	2	6	3	4	2	3	3	5	1	3	6	3	1	3	1	6			4.6	3.3	Black	4.66667	5.33333	3	3.28571
Black	6	7	3	5	2	3	4	5	3	4	6	5	2	6	4	4	10	1	6	2	4	5	5	4	3	6	4	2	3	7	5	5	2	10	7	3	2	5	6	6			4.4	4.7	Black	4.33333	5	4	4.64286
Black	5	6	5	6	5	2	5	3	7	4	4	5	6	8	3	4	7	2	1	1	3	9	5	3	5	7	4	7	6	5	5	5	7	1	8	6	3	5	7	6			4.45	5.35	Black	4.93333	4.33333	1	5.14286
Black	6	6	5	4	5	4	5	6	4	5	5	4	4	2	5	4	5	5	5	5	5	5	5	5	5	7	4	3	3	6	3	8	1	10	5	1	5	4	4	4			4.7	4.65	Black	4.66667	4.66667	5	5
Black	7	7	4	7	3	2	5	5	1	1	2	3	2	4	10	8	5	5	5	5	6	6	5	6	4	7	4	1	7	6	8	3	6	8	8	3	2	5	7	5			4.55	5.35	Black	4.2	6	5	5.5
Black	5	6	3	5	4	2	5	4	3	2	4	2	3	3	8	4	9	2	1	8	4	6	6	4	4	7	4	1	5	5	6	6	4	10	7	5	4	5	2	8			4.15	5.15	Black	3.93333	5	4.5	5.14286
Black	8	7	6	7	5	7	5	3	5	9	7	8	5	8	3	6	8	3	6	9	4	6	5	2	5	7	4	6	6	4	6	3	6	6	7	5	4	5	7	6			6.25	5.2	Black	6.2	5.66667	7.5	5
Black	4	6	3	6	2	1	5	5	2	6	3	5	1	4	7	4	5	1	3	2	3	5	4	3	3	6	4	1	1	4	4	4	1	10	6	5	2	2	2	4			3.75	3.7	Black	4	3.33333	2.5	3.78571
Black	7	8	6	7	5	8	5	8	8	10	4	7	6	7	3	4	6	1	9	3	8	7	6	2	2	6	4	4	4	4	6	6	4	4	9	5	4	6	5	5			6.1	5.05	Black	6.6	3.66667	6	4.78571
Black	6	6	4	6	6	8	5	7	5	5	8	7	2	3	5	5	10	5	1	5	4	3	4	2	3	6	4	3	1	3	4	2	2	6	6	6	2	4	2	2			5.45	3.45	Black	5.53333	6.66667	3	3.35714
Black	6	7	5	7	7	2	4	5	5	6	7	6	7	4	4	7	10	2	4	5	5	9	7	7	3	8	4	5	5	6	7	5	8	4	9	2	3	6	4	5			5.5	5.6	Black	5.46667	6.33333	4.5	5.92857
Black	6	5	3	4	1	1	4	3	6	4	5	2	2	5	3	2	4	1	1	5	5	6	4	4	3	5	3	10	4	7	4	7	2	7	4	1	3	4	7	4			3.35	4.7	Black	3.6	2.33333	3	5.07143
Black	7	9	5	7	7	4	5	4	4	6	6	6	4	9	3	8	10	1	4	8	4	4	4	7	3	6	5	4	6	6	5	3	5	10	7	2	3	6	2	3			5.85	4.75	Black	5.73333	6.33333	6	5.14286
Black	5	6	3	6	4	4	5	6	4	5	7	6	7	8	6	4	5	1	2	4	6	3	4	3	4	6	3	1	2	5	4	3	5	8	8	2	2	3	7	5			4.9	4.2	Black	5.46667	3.33333	3	4.07143
Black	8	8	3	7	4	7	5	6	4	3	8	7	4	2	6	6	10	3	6	7	9	8	6	4	5	7	4	2	7	6	9	10	6	10	9	6	6	4	7	10			5.7	6.75	Black	5.46667	6.33333	6.5	6.64286
Black	3	2	5	6	6	2	5	2	4	3	6	4	3	3	3	5	5	4	4	5	5	5	6	6	3	7	5	4	5	5	8	4	2	7	5	2	3	4	5	7			4	4.9	Black	3.8	4.66667	4.5	5.14286
Black	4	6	3	5	1	3	5	2	5	3	3	4	3	1	3	4	5	3	2	4	6	7	6	4	3	8	4	10	6	5	6	2	10	7	7	3	5	5	5	5			3.45	5.7	Black	3.4	4	3	6
Black	5	6	3	5	4	2	4	1	1	2	1	2	6	6	3	1	4	1	3	7	4	4	4	4	5	7	4	9	5	4	6	2	3	10	10	1	1	5	2	3			3.35	4.65	Black	3.4	2	5	5.07143
Black	7	7	4	6	6	3	5	4	7	6	5	8	7	5	4	5	10	3	2	7	6	7	4	2	5	7	4	3	1	3	7	7	2	4	10	4	4	4	7	5			5.55	4.8	Black	5.6	6	4.5	4.42857
Black	4	8	4	7	4	9	4	3	4	1	4	5	3	1	4	4	10	4	3	5	3	2	4	5	3	6	4	1	3	4	2	2	6	6	4	1	2	3	2	5			4.55	3.4	Black	4.33333	6	4	3.64286
Black	5	7	4	6	6	4	5	7	8	7	7	3	6	7	5	4	5	1	8	3	7	8	4	3	4	7	4	3	3	6	2	8	4	6	8	1	4	7	4	5			5.4	4.9	Black	5.8	3.33333	5.5	4.92857
Black	4	5	6	7	8	5	5	3	6	4	8	4	2	6	7	8	6	1	5	2	4	3	5	5	3	7	4	8	4	6	2	3	6	8	9	4	2	4	2	3			5.1	4.6	Black	5.33333	5	3.5	4.85714
Black	4	5	5	4	4	2	4	2	5	7	4	4	3	6	8	4	3	2	8	4	6	8	6	3	7	7	5	7	8	7	3	4	6	4	8	4	4	5	6	3			4.4	5.55	Black	4.46667	3	6	5.78571
Black	6	7	5	6	8	2	4	8	4	6	7	8	5	7	6	7	9	1	3	4	5	7	4	9	5	7	4	7	5	5	3	4	4	7	8	4	4	6	6	7			5.65	5.55	Black	5.93333	5.66667	3.5	5.42857
Black	5	6	4	5	3	2	5	3	6	3	4	2	2	3	7	6	5	2	1	5	4	6	6	6	6	7	4	10	6	4	8	4	9	6	9	5	4	6	7	5			3.95	6.1	Black	4	4.33333	3	6.14286
Black	6	6	3	6	5	7	5	4	6	6	2	7	5	6	6	8	7	6	4	2	5	4	4	2	5	7	4	8	6	4	5	8	1	3	4	2	3	4	4	4			5.35	4.35	Black	5.33333	7	3	4.71429
Black	6	8	4	7	8	3	5	2	3	5	7	5	1	7	3	6	7	4	7	7	6	9	6	7	4	8	4	3	5	8	8	10	2	7	5	6	3	8	7	10			5.25	6.3	Black	4.93333	5.66667	7	6.21429
Black	6	7	5	5	3	2	4	5	3	7	5	2	1	5	3	7	10	1	5	5	4	4	4	2	2	5	4	7	1	5	1	1	6	8	3	1	1	6	5	9			4.55	3.95	Black	4.2	6	5	3.85714
Black	5	8	5	6	3	2	5	6	5	3	5	6	7	4	8	2	6	1	1	6	6	7	7	8	5	6	4	4	8	7	7	7	1	8	10	1	3	8	5	7			4.7	5.95	Black	5.2	3	3.5	6.07143
Black	6	7	5	4	2	8	4	2	5	7	6	3	6	4	3	5	2	2	1	4	3	7	6	8	3	7	5	1	3	6	8	5	1	7	9	2	3	4	3	10			4.3	5.05	Black	4.8	3	2.5	5
Black	6	6	4	7	3	3	5	5	5	5	2	7	7	6	4	5	7	3	2	5	5	5	4	2	4	7	4	4	6	5	6	1	3	6	8	6	1	5	6	5			4.85	4.65	Black	5	5	3.5	4.42857
Black	6	6	4	5	2	6	5	6	7	5	7	4	3	6	3	6	6	7	2	3	2	4	4	1	2	6	4	6	6	4	2	3	1	9	4	1	2	5	2	4			4.95	3.6	Black	5	6.33333	2.5	3.85714
Black	7	8	6	5	6	4	5	6	7	5	5	9	3	5	8	4	10	3	5	3	6	8	5	2	6	7	4	1	5	6	6	7	1	9	9	4	1	5	6	5			5.7	5.15	Black	5.93333	5.66667	4	5.21429
Black	6	7	3	5	4	7	5	7	7	1	5	4	7	2	6	4	6	3	3	3	3	2	4	1	2	5	4	5	5	1	5	3	4	9	2	5	2	3	6	6			4.75	3.85	Black	5.06667	4.33333	3	3.78571
Black	5	7	3	5	4	1	5	2	2	5	8	4	3	1	3	3	9	1	5	5	5	9	4	8	3	7	4	5	6	5	6	5	7	10	9	6	4	6	6	2			4.05	5.85	Black	3.86667	4.33333	5	6
Black	7	8	3	8	3	8	5	5	5	2	8	6	3	6	7	6	10	5	6	6	4	9	6	2	4	7	4	9	6	7	4	5	3	6	7	6	5	5	6	3			5.85	5.4	Black	5.6	7	6	5.42857
Black	7	6	3	5	6	4	5	3	4	6	7	7	7	5	3	8	6	3	5	1	6	7	5	3	4	7	5	3	4	6	5	7	1	6	7	4	4	5	3	4			5.05	4.8	Black	5.2	5.66667	3	4.92857
Black	6	7	4	5	4	3	5	3	3	6	3	7	3	6	6	8	7	5	3	5	4	5	6	6	4	8	4	8	8	7	4	6	10	9	6	3	3	5	9	3			4.95	5.9	Black	4.73333	6.66667	4	6.35714
Black	6	7	3	4	3	3	4	6	3	2	3	3	2	4	8	3	10	1	1	3	5	7	6	8	4	6	4	2	3	4	6	10	4	10	9	9	4	6	4	5			3.95	5.8	Black	4.06667	4.66667	2	5.64286
Black	6	6	4	4	3	3	5	9	5	5	5	3	2	4	10	6	7	1	6	3	6	8	4	6	6	7	4	3	6	5	3	4	6	8	10	6	4	5	5	5			4.85	5.55	Black	4.93333	4.66667	4.5	5.42857
Black	4	3	5	6	8	9	5	3	5	4	9	6	8	2	7	6	7	6	1	1	5	4	5	6	2	7	4	1	2	3	1	2	3	9	8	1	3	3	4	6			5.25	3.95	Black	5.6	6.33333	1	3.85714
Black	6	7	4	6	3	3	5	4	5	5	5	9	3	4	8	3	6	3	1	5	5	8	6	8	4	7	4	8	5	6	4	4	7	10	10	3	5	6	2	7			4.75	5.95	Black	5.13333	4	3	6.14286
Black	4	6	2	5	2	1	3	1	5	3	1	6	5	2	3	5	6	1	1	3	7	10	5	2	5	7	5	6	5	4	3	6	1	10	6	9	3	4	3	9			3.25	5.5	Black	3.26667	4	2	5.42857
Black	4	8	4	6	6	3	4	2	5	4	1	7	4	7	5	6	7	3	4	3	5	5	7	3	2	5	4	6	5	4	6	4	2	10	6	4	3	4	10	6			4.65	5.05	Black	4.66667	5.33333	3.5	4.85714
Black	4	5	4	4	2	2	4	4	4	4	5	4	1	3	4	2	8	3	1	4	5	7	5	3	4	7	5	4	6	5	5	6	6	8	8	2	1	5	3	5			3.6	5	Black	3.6	4.33333	2.5	5.42857
Black	8	7	4	7	2	6	5	5	5	5	7	5	3	7	8	6	9	4	1	7	3	2	5	1	3	6	4	6	8	4	6	3	7	1	6	2	1	2	2	5			5.55	3.85	Black	5.6	6.33333	4	4.21429
Black	7	6	4	6	6	4	5	6	6	3	7	3	7	5	3	1	6	5	5	7	5	8	4	3	5	7	4	8	2	4	4	6	8	10	8	4	2	5	2	4			5.1	5.15	Black	5.2	4	6	5.57143
Black	4	7	4	5	5	1	5	1	1	10	8	3	5	2	5	6	7	5	4	3	5	6	6	6	4	7	4	4	3	4	5	6	6	9	9	5	4	7	6	6			4.55	5.6	Black	4.4	6	3.5	5.35714
Black	6	8	3	7	5	5	5	6	6	8	5	4	4	2	3	9	8	5	3	4	9	10	6	5	2	6	4	2	6	3	8	4	8	10	8	4	4	5	6	6			5.3	5.8	Black	5.13333	7.33333	3.5	5.92857
Black	7	6	4	5	5	6	5	7	5	4	6	1	5	1	7	8	9	2	3	2	4	7	4	8	5	6	4	10	3	5	5	3	6	3	9	4	4	5	6	6			4.9	5.35	Black	4.93333	6.33333	2.5	5.21429
Black	6	7	5	5	6	5	4	3	4	7	4	3	7	9	3	9	6	4	3	2	5	5	5	3	4	5	4	3	4	4	3	5	1	6	2	3	2	5	6	6			5.1	4.05	Black	5.2	6.33333	2.5	4.07143
Black	4	5	2	5	3	1	3	4	2	5	4	2	3	8	5	5	7	1	1	3	4	7	5	6	6	7	4	1	7	7	8	4	3	10	10	2	3	7	3	7			3.65	5.55	Black	3.73333	4.33333	2	5.64286
Black	7	7	5	5	4	5	5	5	5	6	5	2	4	1	9	9	7	2	4	1	4	5	5	3	5	6	4	2	3	6	5	6	1	10	4	4	3	4	5	1			4.9	4.3	Black	5	6	2.5	4.64286
Black	6	6	3	5	3	2	5	2	3	4	3	5	1	4	5	5	6	3	1	3	4	6	5	1	4	6	4	5	5	4	4	5	2	4	6	5	2	5	3	5			3.75	4.25	Black	3.8	4.66667	2	4.21429
Black	8	7	4	5	5	2	4	1	9	8	8	6	6	6	6	8	8	1	2	4	6	4	5	10	7	8	5	10	8	6	7	7	2	6	10	5	6	6	5	6			5.4	6.45	Black	5.66667	5.66667	3	6.5
Black	4	5	2	5	3	4	4	7	5	4	4	4	6	8	6	1	6	3	2	7	5	9	4	3	5	6	4	5	8	4	6	2	4	2	7	2	4	5	4	9			4.5	4.9	Black	4.73333	3.33333	4.5	4.78571
Black	3	3	4	7	5	1	5	4	3	2	2	2	7	3	4	5	4	1	1	5	4	6	5	7	5	6	4	7	4	5	4	6	4	8	6	2	3	7	4	7			3.55	5.2	Black	3.66667	3.33333	3	5.35714
Black	6	3	4	5	3	1	3	5	3	1	3	4	3	3	6	3	7	2	1	5	4	9	4	2	3	6	5	8	3	5	2	6	6	10	9	3	3	5	4	3			3.55	5	Black	3.53333	4	3	5.21429
Black	5	7	4	7	3	2	6	5	3	5	2	3	3	3	3	7	6	2	1	5	4	7	5	2	5	6	4	5	4	5	4	4	5	7	8	3	5	4	4	5			4.1	4.8	Black	4.06667	5	3	4.78571
Black	7	8	5	6	6	1	5	6	4	6	5	7	6	5	6	6	7	4	1	3	4	8	5	3	3	7	4	8	3	4	6	2	2	9	8	5	2	5	6	5			5.2	4.95	Black	5.53333	5.66667	2	4.85714
Black	3	6	7	7	6	8	4	4	4	9	7	7	5	5	3	3	9	3	4	5	5	8	5	9	2	8	5	4	5	6	6	5	7	6	7	1	3	6	1	7			5.45	5.3	Black	5.66667	5	4.5	5.78571
Black	3	6	3	5	6	3	5	5	3	5	3	4	1	6	3	5	3	2	1	4	5	6	6	2	4	7	4	3	4	5	3	8	3	6	6	1	3	5	6	5			3.8	4.6	Black	4.06667	3.33333	2.5	4.71429
Black	6	6	4	5	4	2	4	6	7	4	3	6	5	3	5	4	9	1	4	2	4	7	4	5	6	7	4	3	5	5	7	4	5	9	3	4	5	6	4	9			4.5	5.3	Black	4.66667	4.66667	3	5.35714
Black	7	6	4	5	4	2	5	2	4	6	7	5	3	6	3	5	8	1	1	5	6	8	6	2	6	6	4	2	7	6	5	6	5	10	7	3	4	6	6	6			4.45	5.55	Black	4.6	4.66667	3	5.64286
Black	6	7	5	6	2	5	5	5	4	5	3	8	6	8	3	2	6	1	1	1	5	6	5	2	4	6	4	4	5	4	2	5	1	10	8	1	2	5	5	2			4.45	4.3	Black	5.2	3	1	4.5
Black	5	8	5	5	1	2	5	4	1	1	3	5	4	8	7	5	8	1	3	3	5	3	5	1	5	6	4	7	10	3	5	4	8	4	7	1	2	3	6	3			4.2	4.6	Black	4.26667	4.66667	3	5
Black	5	6	5	5	4	3	5	4	4	4	1	3	4	5	8	7	4	2	1	5	4	5	4	2	4	6	4	2	7	5	6	3	8	4	10	4	1	2	7	5			4.25	4.65	Black	4.4	4.33333	3	4.57143
Black	7	7	6	6	3	6	4	7	7	5	6	6	6	4	6	7	8	5	1	6	3	7	4	5	5	7	4	6	6	5	3	6	5	6	4	7	2	5	3	6			5.65	4.95	Black	5.73333	6.66667	3.5	5.14286
Black	7	7	4	6	4	2	5	4	5	4	4	7	4	6	4	1	9	2	2	4	8	8	6	3	5	7	4	7	5	5	5	5	6	6	6	2	3	7	6	7			4.55	5.55	Black	4.86667	4	3	5.71429
Black	5	5	3	5	6	2	4	3	1	1	6	4	1	2	6	1	5	1	1	1	5	7	5	2	3	7	4	5	6	5	5	7	1	9	10	8	3	4	2	6			3.15	5.2	Black	3.6	2.33333	1	5.07143
Black	5	7	7	5	6	7	5	7	7	6	10	2	6	7	4	3	6	1	1	5	4	2	4	4	2	5	4	2	3	4	5	3	2	5	7	4	1	4	1	3			5.35	3.45	Black	6.06667	3.33333	3	3.5
Black	6	7	3	6	4	2	4	3	3	5	3	2	3	5	3	2	7	2	6	3	5	8	7	3	3	7	4	6	2	5	6	2	1	10	6	4	3	5	4	5			3.95	4.8	Black	3.93333	3.66667	4.5	4.92857
Black	3	5	3	4	3	2	5	7	4	3	1	1	6	5	7	6	4	4	1	1	6	5	4	3	4	5	4	6	4	5	6	1	3	3	6	4	3	6	3	7			3.75	4.4	Black	3.93333	4.66667	1	4.21429
Black	6	8	3	6	9	2	4	4	5	4	3	5	4	6	5	3	5	2	4	7	7	3	4	1	4	5	3	3	6	4	5	6	1	3	8	3	3	6	7	4			4.75	4.3	Black	4.93333	3.33333	5.5	3.92857
Black	6	7	5	7	5	8	5	5	1	7	5	9	2	6	6	3	9	3	4	5	4	6	4	1	3	6	4	6	3	5	4	3	8	7	4	6	1	5	2	3			5.4	4.25	Black	5.6	5	4.5	4.57143
Black	5	7	3	7	6	4	5	6	9	5	7	4	5	5	3	6	7	5	2	4	8	8	6	8	7	7	4	10	6	8	6	9	8	10	10	8	6	7	6	6			5.25	7.4	Black	5.4	6	3	7.5
Black	7	8	5	8	5	5	5	9	5	6	5	3	5	6	6	6	7	3	4	4	4	6	4	3	2	6	4	1	3	5	4	4	10	9	6	2	2	3	1	4			5.6	4.15	Black	5.86667	5.33333	4	4.64286
Black	5	5	3	6	3	3	5	3	5	8	5	1	3	6	3	4	10	1	4	3	5	6	6	8	4	7	4	7	8	4	4	6	7	8	3	1	4	4	2	7			4.3	5.25	Black	4.26667	5	3.5	6
Asian	7	7	6	7	7	5	6	4	10	8	8	5	10	4	9	7	3	5	3	4	4	3	5	3	3	5	4	5	4	5	4	5	10	7	3	5	1	4	4	2			6.25	4.3	Asian	6.86667	5	3.5	4.78571
Asian	6	7	7	7	8	7	6	7	6	6	6	8	10	10	5	6	7	4	8	8	4	5	7	2	4	7	4	9	7	3	5	1	9	8	5	3	3	4	7	2			6.95	4.95	Asian	7.06667	5.66667	8	5.35714
Asian	7	7	4	8	7	3	5	9	6	4	4	6	4	8	5	6	7	1	3	8	6	7	4	2	4	6	4	5	1	5	4	4	8	10	9	4	2	5	4	6			5.6	5	Asian	5.8	4.66667	5.5	5
Asian	5	7	3	6	2	3	5	3	4	8	2	5	7	3	5	1	8	1	1	3	4	4	4	1	1	5	3	3	2	4	3	2	6	1	2	1	2	3	2	5			4.1	2.9	Asian	4.53333	3.33333	2	3.07143
Asian	6	6	5	8	4	1	6	6	5	3	1	3	3	7	5	7	8	4	5	5	4	2	5	2	2	5	4	1	3	1	4	1	6	8	6	3	1	3	7	1			4.9	3.45	Asian	4.6	6.33333	5	3.42857
Asian	7	5	3	6	7	2	5	3	2	3	7	2	5	7	8	4	10	1	1	1	3	2	4	1	1	5	4	1	4	4	1	3	3	4	6	1	1	2	2	5			4.45	2.85	Asian	4.8	5	1	2.85714
Asian	6	7	5	8	7	3	5	6	3	7	8	6	10	4	6	2	9	3	4	7	5	3	5	4	1	6	4	7	2	4	5	3	5	8	5	3	1	4	3	5			5.8	4.15	Asian	6.06667	4.66667	5.5	4.42857
Asian	6	7	4	8	3	4	5	5	4	6	6	5	8	1	6	4	7	1	1	4	3	2	5	1	2	6	4	6	3	3	3	3	4	6	9	1	2	4	4	2			4.75	3.65	Asian	5.2	4	2.5	3.64286
Asian	7	7	3	5	6	6	5	6	3	4	4	6	5	7	5	5	7	3	1	4	3	1	4	1	1	6	4	4	1	4	2	1	4	5	3	3	1	2	1	4			4.95	2.75	Asian	5.26667	5	2.5	2.92857
Asian	4	7	6	6	3	8	5	6	9	4	7	6	8	6	3	8	8	4	3	6	5	4	6	1	5	6	4	3	8	5	7	2	6	6	6	1	1	5	1	6			5.85	4.4	Asian	5.86667	6.66667	4.5	4.85714
Asian	4	6	4	5	3	3	4	4	4	3	4	5	2	4	3	9	6	3	6	2	3	6	4	1	2	6	4	1	5	3	3	2	3	9	6	2	1	4	3	6			4.2	3.7	Asian	3.86667	6	4	3.71429
Asian	5	7	4	4	1	3	4	4	5	6	3	2	2	2	7	2	7	4	1	5	4	8	6	1	2	7	4	10	6	4	6	8	9	10	7	5	2	4	3	7			3.9	5.65	Asian	3.93333	4.33333	3	6.07143
Asian	6	6	6	7	2	3	4	7	2	8	7	4	5	7	4	8	9	2	3	4	6	5	5	2	3	6	4	3	6	4	4	4	1	7	10	2	3	5	1	1			5.2	4.1	Asian	5.2	6.33333	3.5	4.28571
Asian	6	8	5	8	8	6	6	7	3	5	4	2	4	5	6	7	9	5	3	5	5	7	4	6	3	7	5	1	7	6	6	7	2	2	8	5	3	6	7	6			5.6	5.15	Asian	5.53333	7	4	4.85714
Asian	4	6	4	6	2	5	5	6	7	3	1	5	3	2	3	6	7	3	4	5	3	3	5	2	3	6	4	5	5	4	5	1	8	1	6	1	4	3	8	4			4.35	4.05	Asian	4.13333	5.33333	4.5	3.92857
Asian	6	6	5	8	6	3	5	5	7	5	6	8	7	7	6	5	8	3	3	4	3	6	6	2	3	5	4	5	4	5	5	9	2	4	4	3	3	5	3	5			5.65	4.3	Asian	6	5.33333	3.5	4.5
Asian	6	7	4	7	7	6	5	6	3	3	7	4	7	6	3	4	8	6	3	8	3	2	4	1	1	6	3	3	2	2	1	1	3	2	8	1	1	5	1	3			5.5	2.65	Asian	5.4	6	5.5	2.42857
Asian	6	7	6	7	8	3	5	5	4	7	9	7	6	10	5	3	8	5	4	5	4	6	6	2	2	7	4	6	1	5	5	5	9	6	7	2	1	4	6	6			6	4.7	Asian	6.33333	5.33333	4.5	4.85714
Asian	6	7	7	7	7	9	5	8	6	4	7	10	5	8	6	4	10	6	7	9	3	2	4	1	4	6	4	2	2	3	5	4	8	5	5	5	2	4	2	3			6.9	3.7	Asian	6.8	6.66667	8	3.78571
Asian	5	7	2	7	6	2	5	3	3	1	1	4	6	6	6	4	8	1	4	1	4	4	4	2	2	5	4	6	4	4	4	1	1	5	9	2	2	2	5	3			4.1	3.65	Asian	4.26667	4.33333	2.5	3.57143
Asian	7	7	7	7	7	7	5	8	10	4	6	5	2	6	4	9	8	5	6	6	6	3	5	6	5	7	3	5	5	5	4	3	3	10	4	2	4	7	4	8			6.3	4.95	Asian	6.13333	7.33333	6	5
Asian	6	7	5	4	2	3	5	6	7	7	1	8	6	2	7	5	6	1	1	3	6	3	5	3	4	6	3	4	3	4	6	7	5	4	3	1	6	5	1	6			4.6	4.25	Asian	5.06667	4	2	4.5
Asian	6	6	5	7	4	4	5	5	4	6	4	3	5	5	4	7	10	3	2	2	5	7	5	3	7	7	4	4	6	4	3	8	4	7	7	6	4	5	5	4			4.85	5.25	Asian	4.86667	6.66667	2	5.28571
Asian	7	8	4	8	8	8	4	7	6	7	8	2	6	9	7	5	8	5	1	6	4	5	4	3	2	6	3	7	5	5	2	5	2	9	5	1	1	3	1	5			6.2	3.9	Asian	6.6	6	3.5	4.42857
Asian	6	7	5	7	4	6	4	10	6	6	7	1	5	1	4	5	5	7	3	1	4	5	5	4	2	6	4	6	4	4	3	2	6	10	5	1	3	4	3	8			5	4.45	Asian	5.26667	5.66667	2	4.64286
Asian	6	7	6	7	6	6	6	7	5	7	2	5	4	7	3	8	7	4	5	6	5	3	5	1	3	7	4	3	2	5	3	2	4	9	5	4	2	5	5	6			5.7	4.15	Asian	5.6	6.33333	5.5	4
Asian	7	6	4	6	6	8	5	7	6	7	5	8	4	5	4	7	7	7	3	1	5	4	5	1	3	6	4	1	6	3	5	2	7	6	7	1	2	2	2	5			5.65	3.85	Asian	5.86667	7	2	4.14286
Asian	7	7	3	7	5	2	5	7	6	3	6	3	10	4	7	7	7	4	1	3	4	2	5	1	3	6	4	2	7	5	2	1	1	3	2	4	3	4	3	3			5.2	3.25	Asian	5.46667	6	2	3.28571
Asian	4	7	4	5	6	2	4	3	3	4	7	4	7	4	3	4	9	1	3	1	2	6	5	1	1	7	4	4	4	4	2	3	5	1	7	3	4	5	1	2			4.25	3.55	Asian	4.46667	4.66667	2	3.5
Asian	6	6	3	5	6	2	5	4	9	2	9	3	6	6	7	6	7	1	1	6	4	3	4	1	2	6	4	6	6	3	4	4	5	7	7	1	1	4	1	5			5	3.9	Asian	5.26667	4.66667	3.5	4.21429
Asian	3	6	2	4	2	2	4	1	4	3	1	3	3	1	5	2	2	1	1	1	4	2	5	2	3	6	4	2	4	6	4	3	2	10	6	3	1	5	7	1			2.55	4	Asian	2.93333	1.66667	1	4.07143
Asian	8	6	6	6	5	7	5	5	5	8	9	4	7	5	4	6	5	3	6	5	3	4	4	1	3	6	4	6	1	3	2	2	4	2	4	1	1	3	1	1			5.75	2.8	Asian	6	4.66667	5.5	3.21429
Asian	7	8	7	9	9	5	6	10	6	9	8	8	10	10	4	7	10	4	7	7	4	4	5	1	2	6	4	10	2	4	3	4	1	6	7	1	2	3	2	2			7.55	3.65	Asian	7.73333	7	7	4
Asian	6	7	6	7	7	7	6	7	4	4	8	4	7	3	9	5	5	4	3	6	3	4	4	1	2	5	4	1	4	5	1	4	2	6	7	5	1	5	4	5			5.75	3.65	Asian	6.13333	4.66667	4.5	3.28571
Asian	7	6	3	5	4	2	5	3	1	6	7	7	6	4	5	3	4	3	3	1	5	5	6	2	2	7	4	7	3	5	2	3	6	5	4	1	1	5	3	4			4.25	4	Asian	4.73333	3.33333	2	4.42857
Asian	5	6	2	4	4	2	4	1	3	6	4	3	3	3	6	2	5	1	2	3	2	3	4	1	4	6	3	2	2	4	2	1	6	6	7	1	1	3	3	6			3.45	3.35	Asian	3.73333	2.66667	2.5	3.28571
Asian	6	7	4	6	3	2	4	5	8	4	6	3	3	5	8	1	4	3	4	1	3	5	5	2	2	6	4	3	5	2	4	3	1	1	9	2	1	5	7	5			4.35	3.75	Asian	4.93333	2.66667	2.5	3.28571
Asian	5	6	7	7	6	3	4	6	7	6	7	7	5	2	3	5	9	1	7	2	5	3	5	3	2	5	3	3	2	3	2	3	8	6	4	3	2	4	2	7			5.25	3.75	Asian	5.4	5	4.5	3.78571
Asian	9	9	9	9	10	9	6	10	10	7	9	8	7	9	5	6	10	6	4	7	7	2	4	1	3	5	4	1	6	5	3	1	1	2	7	4	2	3	2	3			7.95	3.3	Asian	8.4	7.33333	5.5	3.21429
Asian	7	9	7	7	7	10	5	6	9	8	7	7	9	10	6	9	10	7	8	7	4	3	4	2	2	6	4	2	1	4	4	3	6	9	6	1	2	2	4	4			7.75	3.65	Asian	7.6	8.66667	7.5	3.85714
Asian	6	6	8	7	7	9	5	9	8	6	8	7	9	8	4	6	7	4	6	4	4	2	7	2	3	6	4	2	4	4	5	1	2	8	6	3	2	5	6	1			6.7	3.85	Asian	7.13333	5.66667	5	3.85714
Asian	5	8	6	8	6	4	5	9	9	5	6	3	6	4	5	6	7	7	5	6	4	2	4	1	3	5	4	1	3	2	2	6	5	5	5	3	1	3	3	5			6	3.35	Asian	5.93333	6.66667	5.5	3.35714
Asian	7	7	5	7	8	8	5	5	6	4	9	4	7	3	3	6	9	8	8	6	3	1	4	2	2	6	3	4	2	4	3	4	4	10	4	3	1	2	1	1			6.25	3.2	Asian	5.86667	7.66667	7	3.71429
Asian	4	6	4	6	3	3	5	1	4	4	5	5	6	3	10	5	7	2	2	2	5	4	5	2	2	6	4	2	2	2	3	3	3	6	5	3	3	4	2	6			4.35	3.6	Asian	4.6	4.66667	2	3.5
Asian	6	7	6	7	8	8	5	8	5	7	7	6	7	7	8	7	9	3	7	4	3	3	4	2	3	6	4	8	2	2	5	4	1	6	3	1	2	3	1	4			6.6	3.35	Asian	6.8	6.33333	5.5	3.78571
Asian	6	7	4	7	5	3	5	3	6	4	5	6	9	4	5	4	5	3	3	1	3	2	4	1	3	5	4	3	2	3	2	4	1	2	9	1	3	5	5	2			4.75	3.2	Asian	5.26667	4	2	2.78571
Asian	5	6	3	7	1	2	5	4	3	7	5	6	3	5	8	6	7	2	2	2	5	2	4	2	4	6	4	3	5	5	2	6	2	10	7	2	2	5	2	2			4.45	4	Asian	4.66667	5	2	4.28571
Asian	6	7	3	8	9	3	5	8	3	7	6	5	6	3	10	4	7	3	1	8	3	2	4	1	2	5	4	1	6	4	3	1	3	10	5	1	2	4	4	5			5.6	3.5	Asian	5.93333	4.66667	4.5	3.5
Asian	5	6	3	6	4	3	5	1	4	3	4	4	4	4	4	5	6	3	3	2	4	2	6	1	2	5	4	1	2	4	3	6	1	5	4	2	2	3	3	1			3.95	3.05	Asian	4	4.66667	2.5	3.28571
Asian	8	7	6	6	5	2	5	9	4	3	6	8	4	4	5	4	6	5	5	3	4	3	5	2	3	6	3	1	6	5	4	3	5	10	4	1	3	4	1	3			5.25	3.8	Asian	5.46667	5	4	4.28571
Asian	8	7	4	6	6	4	5	8	7	7	8	7	7	3	5	4	10	3	1	7	4	3	5	1	3	5	4	3	4	1	3	1	3	1	5	4	1	3	3	4			5.85	3.05	Asian	6.13333	5.66667	4	2.92857
Asian	6	7	4	6	5	5	5	8	10	8	9	1	4	5	8	1	10	4	7	7	5	2	4	2	2	6	4	3	3	5	5	4	1	4	5	1	2	3	2	1			6	3.2	Asian	6.06667	5	7	3.57143
Asian	6	6	5	6	5	2	5	3	5	3	6	6	5	8	3	7	5	4	2	6	4	4	4	1	3	5	3	2	6	7	4	1	10	7	4	3	1	4	4	4			4.9	4.05	Asian	4.93333	5.33333	4	4.35714
Asian	5	6	4	4	3	2	4	8	4	9	3	1	5	5	5	1	10	4	3	2	3	2	4	1	2	6	4	6	4	5	2	1	1	1	4	1	2	1	1	4			4.4	2.75	Asian	4.53333	5	2.5	3
Asian	5	6	3	4	3	2	5	4	4	5	1	7	4	4	3	3	6	3	2	3	4	2	6	1	2	5	4	7	6	2	4	6	5	1	5	1	1	3	4	5			3.85	3.7	Asian	4	4	2.5	3.92857
Asian	8	9	9	8	10	9	5	7	10	9	10	9	9	6	8	9	9	4	4	8	5	1	4	2	1	6	4	6	4	2	3	7	9	10	7	2	3	4	4	5			8	4.45	Asian	8.4	7.33333	6	4.57143
Asian	6	7	5	8	9	3	5	4	9	4	7	7	6	2	5	7	6	4	4	6	2	2	4	1	2	5	4	2	2	4	3	5	5	2	6	2	1	3	5	3			5.7	3.15	Asian	5.8	5.66667	5	3.07143
Asian	6	7	7	8	8	7	5	7	5	9	5	10	8	5	5	7	8	4	5	5	4	4	6	2	4	7	3	9	9	4	4	8	2	1	4	1	2	4	7	1			6.55	4.3	Asian	6.8	6.33333	5	4.78571
Asian	7	8	3	7	5	2	5	4	6	7	6	6	9	3	9	6	8	3	2	3	3	4	4	3	3	6	4	3	3	3	4	3	1	6	1	1	1	2	4	3			5.45	3.1	Asian	5.8	5.66667	2.5	3.57143
Asian	6	7	6	7	10	6	5	7	7	7	5	5	8	7	7	4	9	4	2	9	4	3	4	1	2	6	4	5	1	4	3	1	10	10	8	5	2	4	2	3			6.4	4.1	Asian	6.66667	5.66667	5.5	4.14286
Asian	6	8	8	8	7	8	5	6	7	5	6	10	4	4	5	10	9	2	3	8	5	1	4	2	3	5	4	6	3	4	3	4	2	1	6	3	1	4	1	7			6.45	3.45	Asian	6.46667	7	5.5	3.35714
Asian	6	8	4	8	3	1	5	1	7	3	6	2	4	6	6	4	5	4	3	7	4	1	4	1	2	5	4	6	5	5	2	1	6	10	4	2	1	3	1	2			4.65	3.45	Asian	4.66667	4.33333	5	4
Asian	3	5	2	4	2	1	5	1	3	4	2	3	4	4	5	4	6	1	1	4	5	2	5	1	2	6	5	10	4	4	5	4	3	1	5	3	2	4	4	5			3.2	4	Asian	3.2	3.66667	2.5	4.07143
Asian	7	8	4	8	7	5	5	7	9	5	5	4	2	6	3	5	9	1	1	4	3	2	5	2	3	5	4	5	4	5	4	1	1	5	4	3	1	1	7	3			5.25	3.4	Asian	5.66667	5	2.5	3.5
Asian	6	7	3	6	3	2	5	5	3	6	5	6	5	5	7	6	5	1	5	5	4	4	5	2	2	4	4	1	2	4	4	1	7	9	7	1	2	4	6	7			4.8	4	Asian	4.93333	4	5	3.78571
Asian	6	7	10	6	4	2	5	4	6	10	4	10	6	3	9	6	7	5	1	4	2	5	7	2	4	6	4	3	5	3	3	4	5	8	3	1	4	4	3	5			5.75	4.05	Asian	6.13333	6	2.5	4.35714
Asian	7	7	5	6	8	8	5	10	4	4	9	10	6	7	3	8	8	3	6	4	3	3	4	1	2	4	4	1	7	4	4	1	3	8	9	1	1	4	6	2			6.4	3.6	Asian	6.6	6.33333	5	3.5
Asian	6	7	7	7	6	7	5	8	8	4	7	9	8	5	5	5	8	7	6	5	3	4	4	1	5	6	3	1	4	3	3	6	7	3	6	5	3	3	6	6			6.5	4.1	Asian	6.6	6.66667	5.5	3.78571
Asian	6	6	7	5	5	8	4	7	10	7	7	6	5	6	5	4	10	6	5	7	3	5	6	2	3	6	4	7	7	4	5	5	2	7	10	6	1	4	5	4			6.3	4.8	Asian	6.26667	6.66667	6	4.71429
Asian	6	8	7	8	6	8	5	6	9	7	5	6	6	4	10	8	6	4	6	7	3	4	7	1	4	7	5	2	6	6	4	5	1	7	5	2	5	5	1	1			6.6	4.05	Asian	6.73333	6	6.5	4.42857
Asian	7	8	7	8	9	5	5	7	6	8	7	10	6	8	3	7	10	5	4	6	5	3	4	2	2	7	4	4	3	2	1	4	3	7	10	1	2	1	1	3			6.8	3.45	Asian	6.93333	7.33333	5	3.64286
Asian	7	8	7	8	7	9	5	7	9	7	6	6	8	7	3	4	8	4	6	6	5	2	4	1	3	5	4	4	9	3	4	3	6	7	6	1	2	4	2	6			6.6	4.05	Asian	6.93333	5.33333	6	4.28571
Asian	4	5	3	5	2	5	5	3	4	4	4	7	2	2	7	3	10	5	1	4	5	2	4	2	1	5	4	4	4	2	3	5	3	9	6	3	2	5	3	5			4.25	3.85	Asian	4.13333	6	2.5	3.78571
Asian	4	6	3	6	2	2	5	3	6	2	1	3	5	2	6	7	4	4	4	3	4	1	4	1	3	6	3	1	3	1	3	6	3	6	10	1	3	3	2	4			3.9	3.4	Asian	3.73333	5	3.5	3.21429
Asian	5	7	5	5	3	3	5	4	2	3	5	1	4	5	7	5	9	1	3	6	2	2	4	1	3	6	3	5	5	2	4	2	3	2	2	3	1	2	5	3			4.4	3	Asian	4.26667	5	4.5	3.14286
Asian	4	7	3	7	4	4	5	2	1	5	7	3	7	5	4	7	3	3	1	2	2	2	4	1	3	7	4	1	3	2	3	2	2	7	3	2	2	2	1	5			4.2	2.9	Asian	4.53333	4.33333	1.5	3.07143
Asian	6	5	4	6	7	6	5	8	6	8	5	5	7	1	3	6	8	7	1	4	6	1	4	4	2	6	4	3	1	4	5	1	9	6	4	2	3	4	3	1			5.4	3.65	Asian	5.46667	7	2.5	4
Asian	10	9	8	9	10	8	6	8	6	10	8	6	9	10	5	6	9	6	8	3	2	1	4	4	1	5	3	4	2	1	3	3	5	6	5	3	1	4	1	4			7.7	3.1	Asian	8.13333	7	5.5	3.14286
Asian	5	7	3	5	5	2	5	4	4	5	2	3	7	2	4	6	8	2	3	1	3	2	5	2	2	5	4	6	2	3	3	6	8	5	5	2	1	4	3	4			4.15	3.75	Asian	4.2	5.33333	2	4
Asian	5	5	4	5	2	3	3	3	3	4	5	4	7	4	6	6	5	1	2	2	6	3	7	3	6	8	4	4	4	5	6	5	9	10	10	2	3	6	9	7			3.95	5.85	Asian	4.2	4	2	5.71429
Asian	7	8	6	8	9	9	5	6	8	6	8	4	8	7	5	8	9	5	3	10	4	2	4	1	4	6	4	2	5	3	1	3	1	1	8	2	2	5	3	2			6.95	3.15	Asian	6.93333	7.33333	6.5	2.92857
Asian	7	7	4	6	4	2	5	4	4	3	6	6	4	8	7	8	7	4	2	3	6	6	5	2	3	7	4	1	8	4	6	2	8	6	6	2	3	7	4	3			5.05	4.65	Asian	5.13333	6.33333	2.5	4.85714
Asian	5	6	4	5	5	5	5	5	3	4	7	5	6	7	3	2	6	5	4	5	3	2	4	2	1	6	4	2	3	4	2	5	8	1	6	1	1	2	4	5			4.85	3.3	Asian	5	4.33333	4.5	3.35714
Asian	6	6	3	6	5	9	5	1	5	6	7	8	7	9	7	7	8	3	3	5	4	6	5	2	3	6	3	1	3	4	5	5	2	7	7	2	1	6	5	5			5.8	4.1	Asian	6	6	4	4
Asian	5	7	6	7	2	3	5	9	6	2	9	7	5	4	3	7	4	3	2	1	3	8	6	1	4	6	4	4	3	5	6	4	5	9	5	2	3	5	7	7			4.85	4.85	Asian	5.33333	4.66667	1.5	4.85714
Asian	6	6	4	4	4	7	5	6	5	5	5	6	7	5	9	4	3	2	3	6	4	2	4	2	3	7	3	2	6	3	4	3	1	5	2	3	1	4	4	4			5.1	3.35	Asian	5.6	3	4.5	3.5
Asian	7	7	5	8	6	5	5	7	9	9	6	4	4	3	5	9	8	6	5	4	4	2	4	1	1	5	4	1	6	3	2	7	4	3	6	6	1	1	1	3			6.1	3.25	Asian	6	7.66667	4.5	3.35714
Asian	7	8	7	5	5	7	5	8	9	5	6	5	9	10	8	5	10	4	3	5	4	6	4	1	5	6	4	6	3	5	5	4	10	8	7	1	1	4	5	1			6.55	4.5	Asian	6.93333	6.33333	4	5.07143
Asian	6	8	8	7	4	2	6	5	3	6	3	7	6	6	5	7	10	5	5	5	3	2	4	2	2	4	4	3	3	3	3	1	2	4	9	1	1	4	3	1			5.7	2.95	Asian	5.46667	7.33333	5	2.85714
Asian	7	8	5	5	4	4	6	8	8	7	7	6	2	8	10	4	7	3	2	6	2	1	4	1	2	5	4	4	8	2	5	3	4	7	1	1	1	3	4	2			5.85	3.2	Asian	6.33333	4.66667	4	3.71429
Asian	6	8	7	7	8	8	5	6	6	8	5	10	6	5	6	10	6	6	5	5	3	3	4	2	1	5	4	4	2	3	4	3	3	4	4	1	2	3	3	4			6.65	3.1	Asian	6.73333	7.33333	5	3.21429
Asian	6	8	5	7	10	8	6	7	10	10	6	8	8	10	5	8	9	3	5	5	3	2	5	2	4	6	4	1	4	4	4	4	1	5	9	1	1	4	3	2			7.2	3.45	Asian	7.6	6.66667	5	3.5
Asian	6	6	4	5	7	8	5	2	7	7	5	7	9	10	3	6	3	6	2	7	4	1	4	1	2	4	4	3	1	3	1	3	1	6	5	1	2	2	2	2			5.75	2.6	Asian	6.06667	5	4.5	2.71429
Asian	6	7	4	7	8	4	6	7	2	1	6	10	5	8	8	7	5	2	3	1	5	2	6	1	2	5	4	4	2	3	3	4	6	10	2	1	2	2	4	5			5.35	3.65	Asian	5.93333	4.66667	2	4.07143
Asian	6	8	8	7	9	7	5	8	9	8	9	9	6	6	8	6	8	2	6	9	4	5	5	1	3	6	4	3	3	5	6	7	3	5	6	1	3	3	1	4			7.2	3.9	Asian	7.53333	5.33333	7.5	4.28571
Asian	7	7	5	8	5	5	5	6	9	9	2	3	5	7	5	5	8	4	7	5	5	2	4	1	2	5	4	1	6	3	6	6	6	9	6	3	2	3	1	2			5.85	3.85	Asian	5.86667	5.66667	6	4.28571
Asian	7	8	7	7	7	8	5	5	5	5	4	6	10	5	9	9	10	7	1	4	4	3	5	1	4	6	4	3	6	3	4	6	4	9	10	1	1	4	3	2			6.45	4.15	Asian	6.53333	8.66667	2.5	4.42857
Asian	9	9	7	8	7	3	5	7	8	8	5	6	6	8	4	7	8	5	3	7	3	4	4	2	5	5	4	1	7	3	4	4	1	1	8	1	2	3	5	4			6.5	3.55	Asian	6.66667	6.66667	5	3.42857
Asian	7	7	7	7	7	9	5	4	7	4	8	9	7	8	7	8	9	3	4	4	4	5	5	2	3	5	4	1	8	5	4	5	8	10	8	6	2	5	3	3			6.55	4.8	Asian	6.86667	6.66667	4	4.92857
Asian	7	6	7	7	8	7	5	3	4	10	5	4	8	8	4	9	10	3	5	5	4	4	5	2	2	6	4	4	1	4	4	3	4	2	6	2	1	4	5	7			6.25	3.7	Asian	6.2	7.33333	5	3.5
White	6	5	3	5	6	3	5	5	5	4	2	5	7	2	5	1	9	3	1	4	6	6	5	4	4	6	5	5	3	5	6	4	3	7	5	4	3	5	5	5			4.3	4.8	White	4.53333	4.33333	2.5	4.92857
White	5	6	5	4	1	2	5	6	4	1	6	5	5	3	5	5	3	1	1	2	5	7	4	3	5	5	4	10	6	5	4	4	2	9	7	2	4	6	5	5			3.75	5.1	White	4.2	3	1.5	5.21429
White	6	6	8	4	4	6	5	10	8	3	8	4	7	6	6	5	10	2	4	2	4	7	6	2	4	6	4	3	8	4	8	7	8	7	5	1	1	5	2	6			5.7	4.9	White	6.06667	5.66667	3	5.57143
White	7	6	7	4	4	3	5	6	6	6	3	5	6	5	3	9	8	2	4	4	6	9	6	4	5	8	5	7	2	6	6	6	7	10	6	2	3	7	8	6			5.15	5.95	White	5.06667	6.33333	4	6.21429
White	8	7	6	8	5	8	5	10	4	7	10	4	5	4	5	9	8	3	5	7	3	2	4	7	5	6	4	6	4	5	6	8	6	9	6	1	3	4	5	6			6.4	5	White	6.4	6.66667	6	5.35714
White	5	7	4	5	3	5	6	6	5	3	5	6	1	6	3	4	7	3	5	6	5	1	4	1	6	7	4	3	7	6	3	3	1	1	4	3	2	3	4	4			4.75	3.6	White	4.66667	4.66667	5.5	3.71429
White	7	5	5	5	6	4	5	7	7	6	6	3	2	10	7	5	8	4	2	3	6	3	4	2	5	6	4	1	4	5	6	4	4	3	5	1	2	4	3	5			5.35	3.85	White	5.66667	5.66667	2.5	4.07143
White	8	6	6	6	8	1	6	5	10	5	4	4	4	6	3	8	5	4	3	10	4	4	5	7	3	7	5	10	7	5	5	5	8	5	9	3	4	5	5	6			5.6	5.6	White	5.46667	5.66667	6.5	5.71429
White	5	6	5	4	1	7	3	4	5	3	5	5	5	7	5	4	6	1	5	4	6	1	4	3	3	5	4	1	3	2	4	3	5	1	6	2	3	6	2	6			4.5	3.5	White	4.66667	3.66667	4.5	3.21429
White	4	4	3	4	2	1	4	4	1	2	6	1	5	4	4	1	5	3	3	2	4	4	4	8	4	5	4	7	5	3	4	1	4	5	10	3	2	7	2	5			3.15	4.55	White	3.26667	3	2.5	4.42857
White	3	5	6	5	1	1	5	4	2	4	5	1	4	3	6	1	6	1	4	2	5	1	4	7	4	6	4	1	5	6	4	6	3	9	5	3	3	4	3	4			3.45	4.35	White	3.66667	2.66667	3	4.64286
White	8	7	7	6	6	9	5	7	7	7	10	7	8	8	8	5	10	4	6	8	6	4	4	5	4	5	4	6	6	5	5	6	7	9	7	3	3	7	5	5			7.15	5.3	White	7.33333	6.33333	7	5.42857
White	7	6	5	4	2	2	4	1	4	4	1	5	5	4	3	5	8	5	1	5	7	1	4	6	7	7	4	3	7	6	5	5	7	10	7	1	4	6	6	4			4.05	5.35	White	3.8	6	3	5.64286
White	5	6	8	4	3	9	5	6	8	6	6	6	9	3	8	7	7	2	3	4	7	6	6	3	4	8	4	8	4	7	5	5	6	7	9	5	4	6	9	5			5.75	5.9	White	6.13333	5.33333	3.5	5.71429
White	8	5	3	4	2	2	4	4	1	7	4	3	4	3	7	4	6	2	1	1	2	1	4	2	2	4	4	1	5	1	4	6	9	7	7	1	1	4	3	3			3.75	3.55	White	4.06667	4	1	3.71429
White	4	4	2	5	2	2	4	1	3	3	6	3	5	5	5	1	9	1	3	3	5	4	6	2	5	6	5	9	5	5	4	6	1	10	4	4	4	3	2	1			3.55	4.55	White	3.6	3.66667	3	5.21429
White	9	6	7	8	8	6	6	4	9	6	10	5	7	8	5	10	8	5	5	5	4	9	7	9	7	8	4	2	7	7	7	5	2	10	10	3	4	6	3	6			6.85	6	White	6.93333	7.66667	5	6.28571
White	3	4	4	4	2	1	2	2	2	3	3	1	2	1	5	4	5	1	1	6	7	4	4	6	7	7	4	6	6	7	5	6	1	7	7	2	3	6	2	4			2.8	5.05	White	2.6	3.33333	3.5	5.5
White	7	7	7	6	5	9	5	7	8	7	8	5	7	5	9	9	6	3	5	7	5	1	4	1	2	4	2	7	5	6	2	2	1	4	2	1	1	4	1	2			6.6	2.85	White	6.8	6	6	3.28571
White	4	4	4	4	1	1	2	4	1	6	4	2	5	2	3	1	6	2	2	1	5	1	4	4	3	6	4	2	2	5	5	5	9	10	5	1	4	2	3	7			2.95	4.35	White	3.13333	3	1.5	4.64286
White	6	6	6	6	2	4	3	4	4	9	4	4	2	2	8	6	7	4	1	9	5	3	4	4	3	6	5	7	3	5	8	2	7	6	8	1	2	5	4	6			4.85	4.7	White	4.66667	5.66667	5	4.85714
White	8	6	7	4	4	7	5	4	8	10	5	1	6	7	4	10	6	3	3	5	4	1	5	2	4	5	3	6	3	2	1	5	7	5	8	1	2	2	1	7			5.65	3.7	White	5.73333	6.33333	4	3.78571
White	9	8	7	7	7	7	5	6	8	1	6	6	8	10	6	5	10	6	7	5	4	3	4	3	5	5	4	1	4	4	5	5	5	8	4	4	2	6	5	1			6.7	4.1	White	6.73333	7	6	4.28571
White	4	4	2	4	1	1	2	1	3	5	4	3	1	1	5	4	5	1	1	1	6	2	4	3	3	5	4	7	2	6	7	7	6	7	4	3	2	3	4	4			2.65	4.45	White	2.73333	3.33333	1	4.92857
White	5	5	4	4	2	3	5	1	1	5	5	5	3	2	9	5	4	1	5	2	5	1	4	2	5	6	5	5	4	5	4	5	8	7	4	5	3	4	3	6			3.8	4.55	White	3.93333	3.33333	3.5	4.71429
White	7	8	9	7	10	10	6	6	6	6	8	10	7	6	6	9	10	5	7	6	4	3	5	3	3	6	3	5	1	4	2	8	1	6	4	5	4	5	7	4			7.45	4.15	White	7.46667	8	6.5	3.85714
White	6	4	5	5	4	5	5	3	4	5	1	4	4	4	6	7	6	5	4	1	7	3	4	6	4	7	4	1	7	7	4	1	7	5	9	1	3	6	3	4			4.4	4.65	White	4.33333	6	2.5	4.78571
White	5	5	4	4	1	2	3	4	2	1	4	5	6	3	3	4	4	1	4	2	1	3	4	2	3	4	4	8	3	3	2	1	6	6	3	1	3	5	2	2			3.35	3.3	White	3.46667	3	3	3.57143
White	8	7	7	5	6	7	5	10	7	10	3	7	5	5	7	6	6	5	6	5	2	8	6	5	6	7	6	9	8	6	6	6	3	5	8	3	4	5	7	5			6.35	5.75	White	6.6	5.66667	5.5	5.92857
White	6	5	4	5	2	3	4	10	4	5	3	8	8	3	3	3	6	3	6	2	6	2	5	2	3	4	4	8	5	4	6	7	3	9	4	1	4	4	1	2			4.65	4.2	White	4.86667	4	4	4.85714
White	4	4	4	4	2	1	4	4	3	3	4	1	7	1	7	4	3	1	1	1	8	9	5	3	8	8	4	1	9	6	5	10	9	9	4	4	5	7	6	10			3.15	6.5	White	3.53333	2.66667	1	6.71429
White	8	6	9	5	4	7	6	2	5	6	7	6	5	7	6	4	7	3	5	8	7	7	4	6	7	7	4	3	7	3	6	5	2	10	7	3	5	5	7	8			5.8	5.65	White	5.93333	4.66667	6.5	5.57143
White	6	5	5	4	4	2	5	4	4	2	1	4	4	3	8	3	8	1	3	5	6	7	5	9	7	6	4	6	5	5	6	2	6	7	8	4	4	7	6	7			4.05	5.85	White	4.06667	4	4	5.78571
White	4	5	3	5	3	2	4	2	7	4	6	1	6	1	9	5	3	3	3	1	7	5	5	8	5	7	4	7	4	5	6	5	3	8	9	6	3	4	4	9			3.85	5.7	White	4.13333	3.66667	2	5.64286
White	5	5	4	4	3	8	5	6	8	3	7	4	3	4	4	7	7	3	3	7	6	1	5	3	3	5	4	2	5	4	3	1	1	9	4	3	1	3	4	7			5	3.7	White	4.86667	5.66667	5	3.71429
White	8	6	7	7	6	8	6	7	7	6	6	9	7	8	8	4	9	3	7	7	4	2	4	9	7	5	4	4	4	4	5	8	2	6	6	3	4	5	4	5			6.8	4.75	White	7.06667	5.33333	7	4.85714
White	5	6	7	4	5	6	6	8	8	5	6	4	8	6	3	4	9	8	1	7	5	1	4	2	4	4	4	4	3	4	3	4	1	10	5	1	1	5	4	2			5.8	3.55	White	5.8	7	4	3.78571
White	6	5	3	4	4	2	5	4	5	4	5	1	3	1	6	4	5	1	1	2	5	2	4	7	4	6	4	2	4	4	7	1	3	6	8	2	4	5	2	5			3.55	4.25	White	3.86667	3.33333	1.5	4.21429
White	4	7	6	4	5	3	5	8	5	5	7	5	4	1	3	3	10	1	2	4	5	3	5	6	2	5	5	4	6	1	7	3	1	3	7	2	2	3	3	3			4.6	3.8	White	4.8	4.66667	3	4
White	9	8	7	6	8	3	6	4	8	6	7	7	8	7	7	10	10	4	5	6	5	5	7	8	5	7	6	3	7	7	7	6	9	3	5	6	4	5	5	5			6.8	5.75	White	6.73333	8	5.5	6.07143
White	7	6	7	5	4	9	5	7	8	4	7	6	5	6	6	8	8	6	5	7	5	2	5	2	6	6	4	3	2	2	5	8	8	10	6	1	3	5	1	4			6.3	4.4	White	6.13333	7.33333	6	4.85714
White	9	7	7	5	5	2	5	7	5	5	5	6	4	5	6	7	10	6	4	3	6	5	4	8	7	7	4	10	8	5	7	5	9	10	9	6	4	4	5	7			5.65	6.5	White	5.53333	7.66667	3.5	6.78571
White	8	6	9	6	6	9	5	9	7	7	9	7	8	10	3	8	10	2	7	7	5	3	4	2	7	6	5	4	4	3	5	2	2	1	7	2	3	4	7	5			7.15	4.05	White	7.26667	6.66667	7	3.78571
White	6	5	7	4	3	6	5	10	6	7	6	4	4	2	5	6	8	1	1	6	5	6	5	2	5	6	5	4	3	4	7	9	8	7	7	2	3	4	7	5			5.1	5.2	White	5.33333	5	3.5	5.42857
White	7	7	7	7	4	9	6	10	4	6	10	7	3	7	7	8	9	5	2	6	1	1	4	7	5	6	4	1	9	3	5	4	2	5	8	7	2	5	6	1			6.55	4.3	White	6.73333	7.33333	4	4.07143
White	5	5	4	4	2	2	3	4	2	1	4	3	6	3	6	5	4	6	1	2	6	3	5	7	5	7	5	8	8	6	7	2	9	10	7	4	3	3	6	4			3.6	5.75	White	3.6	5	1.5	6.28571
White	8	6	6	5	7	8	5	5	6	10	6	9	4	7	3	5	10	3	3	3	7	5	4	4	7	6	4	8	2	5	3	6	7	8	7	3	2	5	9	2			5.95	5.2	White	6.33333	6	3	5.42857
White	8	7	7	5	5	9	6	9	9	5	7	10	7	6	3	7	10	1	1	2	5	6	5	3	4	6	4	6	4	4	3	7	6	7	5	1	2	4	6	8			6.2	4.8	White	6.86667	6	1.5	5
White	7	7	7	4	7	9	6	8	7	6	5	5	6	5	6	8	8	2	6	7	4	3	4	1	4	6	4	1	3	4	4	5	7	1	5	1	1	3	3	3			6.3	3.35	White	6.33333	6	6.5	3.64286
White	9	8	6	8	5	2	6	9	5	6	5	8	5	3	5	6	10	6	3	9	7	10	5	1	3	5	5	2	4	5	6	2	10	9	5	7	4	3	6	6			6.2	5.25	White	6	7.33333	6	5.28571
White	6	7	6	6	7	3	5	5	7	5	9	6	5	3	6	10	6	2	4	4	7	3	4	8	4	6	3	4	2	4	7	8	8	7	7	3	2	7	3	7			5.6	5.2	White	5.73333	6	4	5.35714
White	4	4	5	4	1	2	4	2	5	3	3	7	1	5	5	3	2	1	1	5	6	2	4	2	5	7	4	4	3	4	4	5	6	7	8	4	2	3	3	3			3.35	4.3	White	3.66667	2	3	4.5
White	7	5	6	5	7	2	5	7	10	7	9	9	6	2	7	4	10	1	3	3	4	1	4	2	4	6	4	2	4	4	5	7	1	5	4	1	3	4	7	1			5.75	3.65	White	6.26667	5	3	3.78571
White	7	5	3	4	4	2	5	3	5	3	1	8	5	7	5	5	8	1	3	1	7	9	7	5	6	8	6	9	8	6	6	8	5	8	8	3	5	6	4	7			4.25	6.55	White	4.46667	4.66667	2	7
White	8	6	5	5	6	6	5	5	7	7	5	7	6	3	3	7	7	3	5	3	6	4	4	2	4	6	4	10	7	7	4	7	6	3	8	4	4	2	6	7			5.45	5.25	White	5.6	5.66667	4	5.28571
White	6	6	7	6	1	1	4	2	5	7	2	3	5	2	3	6	8	6	6	4	6	2	5	3	6	6	4	10	5	5	4	4	1	10	4	3	2	5	8	2			4.5	4.75	White	4	6.66667	5	5.07143
White	4	5	6	4	1	1	3	4	5	3	4	5	1	3	3	4	1	2	1	2	6	5	5	1	5	6	4	3	4	3	4	5	4	6	6	1	3	4	7	3			3.1	4.25	White	3.46667	2.33333	1.5	4.35714
White	4	5	4	4	3	2	4	5	3	4	4	4	5	2	3	3	5	1	1	3	8	2	4	5	7	6	5	3	5	6	3	3	8	7	9	3	5	7	5	7			3.45	5.4	White	3.73333	3	2	5.14286
White	9	8	10	8	9	10	6	7	10	6	7	8	6	10	3	9	8	7	7	6	6	6	4	3	2	6	5	7	6	4	5	4	2	7	6	3	3	4	1	4			7.7	4.4	White	7.8	8	6.5	4.78571
White	7	6	6	6	9	8	5	3	8	5	2	6	3	6	6	10	9	3	6	6	6	1	4	2	5	5	4	5	3	3	6	2	3	3	2	1	1	3	5	1			6	3.25	White	5.73333	7.33333	6	3.71429
White	2	3	2	4	1	1	2	3	1	1	3	4	2	1	3	5	2	1	1	1	3	2	5	6	6	6	5	4	2	5	6	6	8	9	7	3	2	4	1	6			2.15	4.8	White	2.2	2.66667	1	5.21429
White	8	6	6	7	5	5	6	8	4	6	8	7	6	6	3	6	9	1	3	4	8	7	7	2	6	8	4	4	7	6	7	8	8	8	10	6	5	6	5	5			5.7	6.35	White	6.06667	5.33333	3.5	6.42857
White	5	4	4	6	1	2	5	4	3	4	8	3	1	5	6	3	9	1	1	6	2	8	4	2	3	5	4	4	4	3	4	7	2	3	7	1	1	5	5	4			4.05	3.9	White	4.06667	4.33333	3.5	3.92857
White	8	7	9	5	8	9	6	7	7	10	7	7	8	10	4	7	10	4	5	7	1	1	4	3	5	6	4	5	1	4	3	1	6	7	5	1	2	3	5	1			7.25	3.4	White	7.46667	7	6	3.64286
White	7	6	5	6	6	7	6	5	5	7	4	5	9	7	5	5	8	5	6	4	2	1	4	3	5	5	4	5	1	2	4	6	8	10	6	1	1	3	5	5			5.9	4.05	White	6	6	5	4.28571
White	5	5	7	4	3	7	6	3	8	9	6	5	3	7	5	3	6	3	4	4	4	4	4	3	4	7	5	6	4	5	5	7	10	8	9	4	2	6	1	5			5.15	5.15	White	5.53333	4	4	5.42857
White	9	7	9	8	10	8	6	9	8	7	10	8	9	8	3	8	10	5	4	10	4	4	4	5	5	6	4	6	5	6	7	3	1	5	7	4	3	6	5	3			7.8	4.65	White	7.93333	7.66667	7	4.64286
White	7	5	4	4	2	1	5	5	2	6	3	3	2	5	4	3	7	1	1	2	6	1	4	4	4	6	4	1	4	5	3	6	1	6	4	1	1	5	3	4			3.6	3.65	White	3.86667	3.66667	1.5	3.92857
White	8	6	7	5	7	7	6	4	5	8	4	7	5	6	6	4	8	4	3	6	7	2	6	3	5	6	4	6	4	4	3	4	7	4	6	9	2	5	5	7			5.8	4.95	White	6.06667	5.33333	4.5	4.64286
White	5	4	3	4	2	2	4	2	4	2	4	5	4	1	3	3	6	1	3	1	6	3	4	2	4	6	5	6	4	5	1	2	1	4	8	3	2	4	1	5			3.15	3.8	White	3.26667	3.33333	2	3.78571
White	6	7	6	6	3	3	5	2	6	3	7	6	5	2	5	6	6	4	4	5	3	1	4	1	4	6	3	2	3	3	3	4	4	5	5	1	1	3	3	9			4.85	3.4	White	4.8	5.33333	4.5	3.28571
White	8	7	7	6	2	7	4	5	3	4	7	6	6	5	5	5	10	4	4	4	7	4	4	1	2	5	3	9	3	5	7	6	9	3	7	3	2	3	4	3			5.45	4.5	White	5.46667	6.33333	4	4.85714
White	6	6	7	4	4	3	4	5	3	2	2	5	5	6	4	7	9	5	3	3	5	3	5	3	8	7	4	6	7	4	3	6	6	10	6	1	3	5	8	3			4.65	5.15	White	4.4	7	3	5.5
White	8	8	8	4	7	6	5	8	7	7	9	10	6	5	3	8	8	3	3	4	4	2	4	2	1	4	4	5	3	4	3	4	1	6	7	2	1	1	5	1			6.35	3.2	White	6.73333	6.33333	3.5	3.35714
White	3	5	6	5	3	5	4	2	7	8	2	2	6	4	7	2	6	1	4	3	8	9	5	3	7	8	4	1	4	7	9	6	1	6	8	6	7	5	5	6			4.25	5.75	White	4.6	3	3.5	5.57143
White	6	5	5	4	2	3	3	2	4	5	3	5	5	6	7	1	3	1	1	1	5	4	5	2	6	5	4	8	6	6	5	5	8	10	6	4	4	3	2	5			3.6	5.15	White	4.33333	1.66667	1	5.64286
White	5	5	3	4	2	1	2	4	1	4	2	3	4	4	9	5	2	1	1	1	5	7	4	4	5	6	4	2	6	3	3	10	1	6	6	1	1	5	3	5			3.15	4.35	White	3.53333	2.66667	1	4.71429
White	8	7	10	7	7	8	6	8	7	8	8	7	10	9	3	7	10	6	4	5	2	2	4	2	6	6	4	2	7	5	5	2	2	7	7	1	2	4	5	3			7.25	3.9	White	7.53333	7.66667	4.5	4
White	9	8	9	8	8	10	6	10	7	10	9	5	6	7	7	8	10	4	4	7	4	5	5	5	6	7	4	6	7	5	5	4	3	1	9	3	3	4	4	7			7.6	4.85	White	7.93333	7.33333	5.5	4.78571
White	5	5	6	5	6	6	5	8	4	3	6	5	5	7	5	9	8	4	4	5	5	1	4	2	2	5	4	8	2	3	1	4	3	9	5	2	1	3	2	1			5.55	3.35	White	5.4	7	4.5	3.78571
White	4	5	10	6	5	5	5	5	5	10	7	5	6	5	6	5	7	1	4	7	6	2	4	3	4	6	4	1	4	5	5	5	1	6	8	3	2	6	3	6			5.65	4.2	White	5.93333	4.33333	5.5	4
White	7	7	7	7	7	9	6	10	3	6	10	3	9	9	5	8	10	4	2	5	2	1	4	1	4	5	4	3	2	3	2	3	1	3	4	1	1	3	6	6			6.7	2.95	White	7	7.33333	3.5	2.71429
White	7	7	8	6	8	4	6	6	8	4	7	7	7	10	5	5	6	6	5	5	6	5	5	5	8	8	5	8	6	6	6	2	6	6	9	4	4	6	6	4			6.35	5.75	White	6.66667	5.66667	5	5.85714
White	3	5	2	4	1	2	2	1	1	3	2	4	5	5	4	1	4	1	1	3	3	2	4	7	2	6	4	5	3	3	2	3	9	8	7	1	5	4	4	1			2.7	4.15	White	2.93333	2	2	4.35714
White	5	7	7	5	3	7	5	5	4	1	5	8	6	7	7	5	8	3	3	6	5	6	4	7	7	6	5	3	7	6	8	4	9	7	7	2	3	8	7	7			5.35	5.9	White	5.46667	5.33333	4.5	6
White	6	5	5	4	4	2	4	1	5	7	3	4	4	6	6	2	6	6	1	3	4	2	5	4	5	6	4	9	3	5	3	4	6	7	3	3	2	4	6	7			4.2	4.6	White	4.4	4.66667	2	4.78571
White	5	7	7	6	6	4	5	5	1	7	7	3	7	9	4	7	7	3	4	8	6	2	4	2	4	7	3	2	4	5	4	5	2	4	8	3	2	3	1	5			5.6	3.8	White	5.53333	5.66667	6	3.85714
White	6	5	4	4	3	1	4	6	7	3	2	5	5	1	6	3	7	2	1	3	2	1	6	2	5	6	4	1	7	4	6	4	7	3	7	1	1	3	5	1			3.9	3.8	White	4.13333	4	2	4.14286
White	7	7	8	5	5	2	4	4	5	4	6	5	4	5	5	5	5	5	3	6	4	3	4	2	4	5	4	6	4	2	5	1	1	7	9	3	2	4	4	7			5	4.05	White	5.06667	5	4.5	3.71429
White	6	5	6	4	2	2	3	8	7	5	5	5	6	1	3	4	8	3	2	1	5	5	5	2	5	7	5	7	7	3	6	4	6	9	8	1	4	5	6	5			4.3	5.25	White	4.53333	5	1.5	5.42857
White	7	6	7	5	3	8	4	5	4	5	5	3	8	8	8	4	8	4	3	4	2	1	4	4	4	5	4	2	3	3	3	1	5	6	8	4	2	3	5	3			5.45	3.6	White	5.73333	5.33333	3.5	3.35714
White	5	5	5	4	1	2	4	3	8	6	3	4	3	4	7	3	6	2	4	3	2	1	4	4	4	6	4	1	5	3	3	6	9	4	5	5	1	4	4	1			4.1	3.8	White	4.26667	3.66667	3.5	4
White	8	5	4	7	6	4	6	5	6	4	7	6	4	8	9	5	8	4	2	5	5	5	4	2	7	8	4	10	3	4	3	2	6	10	10	3	1	4	4	3			5.65	4.9	White	5.93333	5.66667	3.5	5.21429
White	7	6	7	5	2	3	5	4	7	5	6	4	6	6	8	5	6	2	4	1	5	4	4	3	5	6	5	10	5	5	4	8	3	4	5	2	2	4	8	5			4.95	4.85	White	5.4	4.33333	2.5	5.07143
White	8	7	7	5	8	8	6	4	5	6	9	9	6	10	6	6	7	3	6	7	3	3	4	3	5	4	4	3	1	3	4	5	5	6	5	3	2	4	3	6			6.65	3.8	White	6.93333	5.33333	6.5	3.78571
White	7	6	5	4	5	3	5	5	6	4	5	7	2	4	8	5	4	3	3	5	6	2	4	4	3	5	4	6	4	4	8	3	1	7	9	2	4	5	1	5			4.8	4.35	White	5.06667	4	4	4.35714
White	9	6	6	4	7	7	6	6	5	5	7	4	9	4	3	6	10	1	7	3	5	1	4	2	5	4	4	5	5	2	4	7	4	5	5	1	1	5	1	6			5.75	3.8	White	5.86667	5.66667	5	4.07143
White	8	6	3	7	1	1	5	6	1	5	4	2	2	4	5	4	6	1	1	1	4	2	4	2	5	4	4	1	3	4	5	2	5	6	4	3	2	5	5	3			3.65	3.65	White	4	3.66667	1	3.64286
White	5	5	4	5	3	1	5	1	8	2	2	3	6	6	5	2	4	5	1	1	2	1	4	2	3	7	5	4	5	2	3	8	9	5	10	3	1	4	2	3			3.7	4.15	White	4.06667	3.66667	1	4.28571
White	7	7	8	5	5	4	5	6	3	7	4	7	5	7	9	4	10	2	2	10	3	1	5	2	6	6	4	10	4	5	5	2	7	3	5	1	3	4	3	6			5.85	4.25	White	5.93333	5.33333	6	4.5
																																											0.732093	0.798302
																																											1.10433	0.653223
																																											1.34764	0.86942
																																											4.72	4.994
																																											5.5115	3.7815
																																											5.065	4.5685
[truncated: 2 more columns]
